# Supplementary material for: Reconstruction of the Core and Extended Regulons of Global Transcription Factors
Source: PLoS Genet. 2010 Jul 22;6(7):e1001027. doi: 10.1371/journal.pgen.1001027 (PMC2908626; doi:10.1371/journal.pgen.1001027)
Supplement: Table S1 — Classification of FNR/CRP type regulators. (0.05 MB XLS) [file pgen.1001027.s002.xls]

## Sheet: junk
	DNR	FixK	FNR	NnrR	group A	group B	group C	group G	I	II	III	IV	V	VI	VII	VIII	IX	X	XI
Acidiphilium_cryptum_JF-5	Acry_1580	Acry_0576 Acry_3214	Acry_1631					Acry_2102
Agrobacterium_tumefaciens_C58_Cereon	AGR_C_4344		AGR_C_2948	AGR_L_974	AGR_C_1912		AGR_pAT_717
Agrobacterium_tumefaciens_C58_Dupont	Atu2394		Atu1602	Atu4380	Atu1037		Atu5484 Atu5488
Aurantimonas_SI85-9A1		SI859A1_02273			SI859A1_02960					SI859A1_02102
Azorhizobium_caulinodans_ORS_571	AZC_1423	AZC_4653		AZC_3788									AZC_1302
Beijerinckia_indica_indica_ATCC_9039																			Bind_2046
Bradyrhizobium_BTAi1		BBta_2786 BBta_7766 BBta_7767 BBta_7770 BBta_p0192	BBta_5746	BBta_6822	BBta_0859 BBta_2391 BBta_4270 BBta_6056	BBta_3690	BBta_0252 BBta_0519 BBta_1631	BBta_0559 BBta_5745	Bbta_4569					BBta_4881	BBta_5713	BBta_1632 BBta_6723		BBta_0079
Bradyrhizobium_japonicum_USDA_110		bll2109 bll2757 bll3466 bll7696	bll6061	blr7084	blr3814		bll6461 bll7032 blr0395 blr0396 blr0536 blr1556 blr5554 blr6990	bll0357 bll6060	blr0855					bll3193 blr5805	bll5961	bll2244		blr1247
Bradyrhizobium_ORS278		BRADO2432	BRADO5299	BRADO1231	BRADO0712 BRADO2079 BRADO2291 BRADO3435 BRADO5538	BRADO3198	BRADO0258 BRADO7007	BRADO5298 BRADO6973	BRADO4194						BRADO5261	BRADO6288		BRADO0073
Brucella_suis_1330	BRA0301		BR0654	BRA0262 BRA0281	BR0196 BRA0414
Caulobacter_crescentus_CB15	CC1410	CC0752															CC1412
Caulobacter_K31	Caul_3861	Caul_0629 Caul_2457 Caul_2975					Caul_1444 Caul_4396 Caul_4415
Dinoroseobacter_shibae_DFL_12	Dshi_3189 Dshi_3191	Dshi_3270	Dshi_0660		Dshi_0447 Dshi_3844	Dshi_2521 Dshi_2528						Dshi_3110
Erythrobacter_litoralis_HTCC2594			ELI_02800		ELI_02100										ELI_14055
Erythrobacter_NAP1		NAP1_15798	NAP1_02105	NAP1_08877
Erythrobacter_SD-21		ED21_24821			ED21_18932 ED21_23098 ED21_25928 ED21_25938 ED21_29666			ED21_20334
Fulvimarina_pelagi_HTCC2506					FP2506_10746		FP2506_09621 FP2506_12594 FP2506_17629	FP2506_13314
Gluconacetobacter_diazotrophicus_PAl_5			Gdia_1984																Gdia_2894
Gluconobacter_oxydans_621H			GOX0974
Granulobacter_bethesdensis_CGDNIH1
Hoeflea_phototrophica_DFL-43			HPDFL43_03711 HPDFL43_10881 HPDFL43_12418
Hyphomonas_neptunium_ATCC_15444	HNE_1558			HNE_1469				HNE_1290
Jannaschia_CCS1			Jann_3858		Jann_2207 Jann_3568
Loktanella_vestfoldensis_SKA53			SKA53_08756		SKA53_03869	SKA53_06927
Magnetospirillum_magneticum_AMB-1	amb1396 amb1397 amb2946 amb2977 amb3577 amb3578		amb4369	amb1558 amb3356 amb3691		amb1221 amb3351		amb2324						amb1857			amb3736
Magnetospirillum_magnetotacticum_MS-1	Magn03008093 Magn03008452 Magn03008453 Magn03009526 Magn03010720 Magn03010721	Magn03005044	Magn03010404	Magn03007623 Magn03009636	Magn03001095 Magn03002845 Magn03007113	Magn03003615 Magn03005320 Magn03009639 Magn03009668	Magn03004300 Magn03006180 Magn03006731	Magn03007845 Magn03008705									Magn03006012 Magn03010623	Magn03007018
Maricaulis_maris_MCS10	Mmar10_2709																Mmar10_2635
Mesorhizobium_BNC1		Meso_2220 Meso_2279		Meso_2246 Meso_4277	Meso_1485 Meso_2575 Meso_3865
Mesorhizobium_loti_MAFF303099		mll6578	mll6632 mlr6409		mll3135 mll3694		mlr2110							mll9196
Methylobacterium_4-46	M446_6129	M446_4991 M446_6107 M446_6927	M446_0946 M446_6132		M446_1230 M446_1835 M446_4036 M446_4564 M446_5658 M446_6209 M446_6403		M446_1448 M446_1833 M446_1834 M446_4966 M446_5720	M446_0723									M446_6568	M446_4039
Methylobacterium_chloromethanicum_CM4		MchlDRAFT_2938	MchlDRAFT_5221		MchlDRAFT_1348 MchlDRAFT_1412 MchlDRAFT_2944 MchlDRAFT_2959 MchlDRAFT_3162 MchlDRAFT_3368 MchlDRAFT_3396 MchlDRAFT_3398 MchlDRAFT_3737 MchlDRAFT_4480		MchlDRAFT_0906 MchlDRAFT_1347 MchlDRAFT_1351 MchlDRAFT_2491 MchlDRAFT_3370 MchlDRAFT_3400 MchlDRAFT_3401 MchlDRAFT_4374							MchlDRAFT_2548 MchlDRAFT_3066			MchlDRAFT_2212
Methylobacterium_extorquens_PA1		Mext_3505 Mext_3552	Mext_1357		Mext_0073 Mext_0772 Mext_0783 Mext_2024 Mext_2763 Mext_3480 Mext_3499 Mext_4876		Mext_0075 Mext_0784 Mext_0788 Mext_0789 Mext_1880 Mext_2120 Mext_3898							Mext_3348			Mext_4195
Methylobacterium_nodulans_ORS_2060	MnodDRAFT_8598	MnodDRAFT_3437 MnodDRAFT_4136 MnodDRAFT_5024	MnodDRAFT_4520 MnodDRAFT_6555	MnodDRAFT_7978	MnodDRAFT_0097 MnodDRAFT_0303 MnodDRAFT_2342 MnodDRAFT_2358 MnodDRAFT_2789 MnodDRAFT_3851 MnodDRAFT_4174 MnodDRAFT_4203 MnodDRAFT_4706 MnodDRAFT_4859 MnodDRAFT_5381 MnodDRAFT_7015		MnodDRAFT_0672 MnodDRAFT_3860 MnodDRAFT_4176 MnodDRAFT_4253 MnodDRAFT_4529	MnodDRAFT_0650 MnodDRAFT_7685									MnodDRAFT_6125	MnodDRAFT_2515
Methylobacterium_populi_BJ001		Mpop_3889	Mpop_1302		Mpop_0133 Mpop_1986 Mpop_2886 Mpop_3832 Mpop_3862 Mpop_5417		Mpop_0173 Mpop_2074 Mpop_3860 Mpop_4369							Mpop_4187			Mpop_4711
Methylobacterium_radiotolerans_JCM_2831	Mrad2831_2595	Mrad2831_0408 Mrad2831_2581 Mrad2831_3277			Mrad2831_1359 Mrad2831_1439 Mrad2831_1441 Mrad2831_2433 Mrad2831_2447 Mrad2831_2609 Mrad2831_2950 Mrad2831_4786 Mrad2831_6249	Mrad2831_4775	Mrad2831_2421 Mrad2831_5519 Mrad2831_6180	Mrad2831_0324						Mrad2831_6152 Mrad2831_6158			Mrad2831_2874
Methylocella_silvestris_BL2	MsilDRAFT_1388	MsilDRAFT_3825		MsilDRAFT_1376			MsilDRAFT_2408 MsilDRAFT_2410	MsilDRAFT_3294									MsilDRAFT_3791 MsilDRAFT_3794		MsilDRAFT_3397
Nisaea_BAL199
Nitrobacter_hamburgensis_X14		Nham_0870 Nham_1951 Nham_4375	Nham_1258	Nham_2812			Nham_0645 Nham_1537 Nham_2537									Nham_2535
Nitrobacter_Nb-311A		NB311A_11197	NB311A_05971	NB311A_20416			NB311A_01105 NB311A_03664	NB311A_10438
Nitrobacter_winogradskyi_Nb-255		Nwi_1036	Nwi_2061	Nwi_2417			Nwi_0555 Nwi_1356	Nwi_3032						Nwi_0675
Novosphingobium_aromaticivorans_DSM_12444			Saro_2581	Saro_2016	Saro_0490							Saro_2885
Oceanibulbus_indolifex_HEL-45		OIHEL45_01345			OIHEL45_00832 OIHEL45_06355		OIHEL45_16531
Oceanicaulis_alexandrii_HTCC2633
Oceanicola_batsensis_HTCC2597		OB2597_20616			OB2597_01552 OB2597_03489
Oceanicola_granulosus_HTCC2516			OG2516_17530		OG2516_05323 OG2516_14653		OG2516_16149
Ochrobactrum_anthropi_ATCC_49188	Oant_2889	Oant_4644	Oant_2634	Oant_3114 Oant_4381	Oant_0266 Oant_3367		Oant_4306 Oant_4307
Oligotropha_carboxidovorans_OM5	OCAR_5041	OCAR_7136	OCAR_5051		OCAR_6734
Paracoccus_denitrificans_PD1222	Pden_2478 Pden_4238		Pden_1850	Pden_3468	Pden_2108
Parvibaculum_lavamentivorans_DS-1		Plav_2039		Plav_1010				Plav_2608					Plav_0827				Plav_0229
Phaeobacter_gallaeciensis_2_10			RG210_09667	RG210_01587	RG210_12926 RG210_14830	RG210_14785		RG210_13036			RG210_00065
Phaeobacter_gallaeciensis_BS107			RGBS107_03768	RGBS107_00665	RGBS107_15936 RGBS107_16888	RGBS107_16933		RGBS107_19058			RGBS107_20188
Phenylobacterium_zucineum_HLK1	PHZ_c0704	PHZ_c2798 PHZ_p0057 PHZ_p0114 PHZ_p0186		PHZ_c0618 PHZ_p0312	PHZ_c1156 PHZ_c2491 PHZ_c2492		PHZ_c0798 PHZ_c2791 PHZ_p0282	PHZ_c0711
Rhizobium_etli_CFN_42	RHE_PD00288 RHE_PF00499	RHE_PF00508	RHE_CH02479 RHE_PD00216	RHE_PF00527	RHE_CH01392 RHE_CH02940		RHE_PF00057 RHE_PF00061 RHE_PF00072 RHE_PF00118 RHE_PF00146			RHE_CH03384
Rhizobium_etli_CIAT_652	RHECIAT_PB0000323	RHECIAT_CH0000134	RHECIAT_CH0002581 RHECIAT_PB0000260		RHECIAT_CH0001460		RHECIAT_CH0003417 RHECIAT_PC0000047 RHECIAT_PC0000048 RHECIAT_PC0000054 RHECIAT_PC0000056
Rhizobium_leguminosarum_bv__trifolii_WSM1325	RlegDRAFT_5009 RlegDRAFT_7057		RlegDRAFT_2000		RlegDRAFT_2520 RlegDRAFT_3749		RlegDRAFT_1435 RlegDRAFT_1552 RlegDRAFT_3389 RlegDRAFT_4838 RlegDRAFT_5137 RlegDRAFT_5240 RlegDRAFT_5248 RlegDRAFT_5270 RlegDRAFT_6667 RlegDRAFT_6670 RlegDRAFT_6677 RlegDRAFT_6694 RlegDRAFT_6697 RlegDRAFT_6755 RlegDRAFT_6756 RlegDRAFT_6922			RlegDRAFT_7158 RlegDRAFT_7167
Rhizobium_leguminosarum_bv__trifolii_WSM2304	Rleg2_5024		Rleg2_2118		Rleg2_1000 Rleg2_2686		Rleg2_5233			Rleg2_3131 Rleg2_3141
Rhizobium_leguminosarum_bv__viciae_3841	RL3726 pRL100211 pRL90012	pRL90019 pRL90025 RL1880	RL2818		RL1513 RL3390					RL3819 RL3828
Rhodobacter_sphaeroides_2_4_1		RSP_2572	RSP_0698	RSP_0327	RSP_1275 RSP_1953 RSP_3616	RSP_2963
Rhodobacter_sphaeroides_ATCC_17025		Rsph17025_1951 Rsph17025_3610 Rsph17025_3611	Rsph17025_0532	Rsph17025_0968	Rsph17025_2705 Rsph17025_3486	Rsph17025_1844						Rsph17025_3179							Rsph17025_3237
Rhodobacterales_bacterium_HTCC2150			RB2150_17129			RB2150_06883
Rhodobacterales_bacterium_HTCC2654			RB2654_10044	RB2654_12769	RB2654_23228	RB2654_02339
Rhodopseudomonas_palustris_BisA53	RPE_0588	RPE_1724	RPE_1741	RPE_4068	RPE_1778	RPE_4360	RPE_2328 RPE_4611	RPE_4629								RPE_2835 RPE_3370 RPE_3371 RPE_3655
Rhodopseudomonas_palustris_BisB18	RPC_1012	RPC_4055	RPC_4039	RPC_3945		RPC_4303	RPC_1232 RPC_2533 RPC_3375 RPC_4409 RPC_4763									RPC_4410			RPC_3189 RPC_4494
Rhodopseudomonas_palustris_HaA2		RPB_1361 RPB_2158	RPB_1377	RPB_1465 RPB_3150	RPB_4068	RPB_1158	RPB_2150 RPB_2486	RPB_0893						RPB_1475 RPB_1486		RPB_3749 RPB_4231
Rhodopseudomonas_palustris_TIE-1	Rpal_0740	Rpal_4729	Rpal_4713	Rpal_0837 Rpal_4520 Rpal_4621	Rpal_1184 Rpal_2367 Rpal_3741	Rpal_1280	Rpal_1183 Rpal_3464 Rpal_3818 Rpal_3900									Rpal_4383 Rpal_4909
Rhodospirillum_rubrum_ATCC_11170	Rru_A2635 Rru_A2636		Rru_A1622 Rru_A3322		Rru_A1787	Rru_A1245													Rru_A1431
Roseobacter_AzwK-3b		RAZWK3B_15058	RAZWK3B_06077		RAZWK3B_15078
Roseobacter_CCS2			RCCS2_05794		RCCS2_10215 RCCS2_10310 RCCS2_16641												RCCS2_11102
Roseobacter_denitrificans_OCh_114	RD1_1553 RD1_1554 RD1_2438		RD1_1268		RD1_2451	RD1_0789		RD1_0816					RD1_3751
Roseobacter_litoralis_Och_149	RLO149_04739 RLO149_04744		RLO149_06578		RLO149_11985	RLO149_04888		RLO149_09244					RLO149_23348
Roseobacter_MED193	MED193_07803		MED193_11238			MED193_12918		MED193_20864
Roseobacter_SK209-2-6	RSK20926_15176		RSK20926_04787 RSK20926_06072	RSK20926_03684				RSK20926_15026
Roseovarius_217			ROS217_12216	ROS217_10027	ROS217_13641	ROS217_23447		ROS217_16785
Roseovarius_HTCC2601			R2601_10524	R2601_16605	R2601_11774	R2601_26126		R2601_25706					R2601_18023
Roseovarius_TM1035			RTM1035_01450		RTM1035_03028	RTM1035_04980		RTM1035_06493				RTM1035_06923
Sagittula_stellata_E-37		SSE37_02125	SSE37_10954
Silicibacter_pomeroyi_DSS-3	SPOA0323		SPO3531	SPOA0206		SPO0395 SPO1615		SPO1335 SPOA0391
Silicibacter_TM1040			TM1040_2547			TM1040_3643		TM1040_1951
Sinorhizobium_medicae_WSM419	Smed_2376 Smed_5927	Smed_5184 Smed_6270	Smed_1742	Smed_6276	Smed_2400 Smed_4822			Smed_0098									Smed_5695
Sinorhizobium_meliloti_1021	SMa1207	SMa0662 SMa0762 SMa1141 SMa1225		SMa1245	SMb21079 SMc01954		SMa1948	SMc02175				SMa1067
Sphingomonas_SKA58			SKA58_15317		SKA58_00465 SKA58_00480 SKA58_00485 SKA58_14767
Sphingomonas_wittichii_RW1			Swit_1945	Swit_1490 Swit_3029 Swit_5204	Swit_0953 Swit_0955		Swit_0654	Swit_2706			Swit_4116						Swit_0797
Sphingopyxis_alaskensis_RB2256			Sala_1678		Sala_0394			Sala_1169
Stappia_aggregata_IAM_12614	SIAM614_31551	SIAM614_07523		SIAM614_01119	SIAM614_22007 SIAM614_24622 SIAM614_26226 SIAM614_29246	SIAM614_30176		SIAM614_00909 SIAM614_05000 SIAM614_05823 SIAM614_31256						SIAM614_29371
Sulfitobacter_EE-36			EE36_11304		EE36_06978
Sulfitobacter_NAS-14_1			NAS141_16524		NAS141_11901	NAS141_00320
Xanthobacter_autotrophicus_Py2		Xaut_1746												Xaut_2083			Xaut_4595 Xaut_4828
